# Supplementary material for: Ordered Clusters of the Complete Oxidative Phosphorylation System in Cardiac Mitochondria
Source: Int J Mol Sci. 2021 Feb 2;22(3):1462. doi: 10.3390/ijms22031462 (PMC7867189; doi:10.3390/ijms22031462)
Supplement: Supplementary file 1 [file ijms-22-01462-s001.zip]

Archive with 3 entries (2 files):
- ijms-1066721/
- ijms-1066721/Ordered clusters OXPHOS_supplementary.pdf
- ijms-1066721/Suppl_video.mp4
